# Supplementary material for: Mendelian randomization rules out the causal relationship between serum lipids and cholecystitis
Source: BMC Med Genomics. 2021 Sep 17;14:224. doi: 10.1186/s12920-021-01082-y (PMC8447629; doi:10.1186/s12920-021-01082-y)
Supplement: Supplementary file 1 — Additional file 1. Identified SNPS. Identified SNPS for each exposure (TC, HDL cholesterol, LDL cholesterol, triglycerides). [file 12920_2021_1082_MOESM1_ESM.xlsx]

## Sheet: HDL identified SNPs
SNP	effect_allele.exposure	other_allele.exposure	effect_allele.outcome	other_allele.outcome	beta.exposure	beta.outcome	se.outcome	se.exposure	pval.outcome	pval.exposure	fstatistic.exposure
rs10019888	G	A	G	A	-0.027	0.000126877	0.000239301	0.0046	0.595976	4.9e-08	34.4518
rs1007076	C	T	C	T	0.0247	-7.53e-05	0.000213902	0.0041	0.724942	4.43e-09	36.2933
rs10087900	A	G	A	G	-0.0231	6.06e-05	0.000177804	0.0036	0.733432	2.17e-09	41.1736
rs102275	C	T	C	T	-0.0391	0.000297174	0.000185229	0.0035	0.108635	6.4e-28	124.801
rs103294	T	C	T	C	0.0523	-5.52e-06	0.000211028	0.0044	0.979133	3.99e-30	141.286
rs10468017	T	C	T	C	0.1179	-0.00044519	0.000193648	0.0038	0.0215075	1.21e-188	962.632
rs1047891	A	C	A	C	-0.0269	-0.000459976	0.000190254	0.0039	0.0156196	8.73e-10	47.5746
rs10501321	C	T	C	T	0.0483	1.51e-05	0.000188846	0.0036	0.936315	3.54e-38	180.007
rs10761771	C	T	C	T	0.0198	0.000239196	0.000177242	0.0034	0.177165	4.12e-09	33.9135
rs1077834	C	T	C	T	0.1253	-0.000329532	0.000214147	0.0041	0.123851	7.76e-180	933.973
rs10808546	T	C	T	C	0.0409	0.000219419	0.000178565	0.0034	0.219152	4.11e-30	144.707
rs11045163	G	A	G	A	0.0217	1.79e-05	0.00017908	0.0035	0.920524	3.2e-09	38.44
rs11057397	T	C	T	C	0.0282	0.000137841	0.000187291	0.0036	0.461746	6.77e-14	61.3611
rs1121980	A	G	A	G	-0.0196	-0.000237027	0.000179102	0.0034	0.185696	6.79e-09	33.2318
rs11229606	G	T	G	T	0.0335	0.000650937	0.000262778	0.0051	0.0132446	3.12e-10	43.1469
rs1138429	T	A	T	A	-0.1156	0.00015766	0.000277366	0.0065	0.569752	9.52e-66	316.293
rs11637365	A	T	A	T	-0.0501	-0.000176456	0.000433752	0.0079	0.684146	3.44e-09	40.2181
rs11765979	C	A	C	A	0.0412	0.000138589	0.000177166	0.0048	0.434065	3.11e-17	73.6736
rs11789603	T	C	T	C	0.06	-0.000113629	0.000285963	0.006	0.691107	3.69e-21	100
rs12133576	G	A	G	A	-0.0243	-0.000197657	0.00018294	0.0035	0.279944	6.15e-11	48.2033
rs12145743	G	T	G	T	0.0203	-9.34e-05	0.000187028	0.0036	0.617462	1.8e-08	31.7971
rs12740374	T	G	T	G	0.0343	-7.14e-05	0.000212744	0.0041	0.737278	1.69e-15	69.9875
rs12748152	T	C	T	C	-0.0506	0.000342953	0.000323998	0.0062	0.289828	9.74e-16	66.6067
rs12801636	A	G	A	G	0.0235	-0.000351886	0.000211833	0.0042	0.096683	3.15e-08	31.3067
rs13076253	C	A	C	A	-0.0283	0.000408602	0.000254662	0.0048	0.108608	4.96e-09	34.7609
rs13107325	T	C	T	C	-0.0708	0.000277503	0.000336654	0.0078	0.40977	1.06e-15	82.3905
rs13225097	G	A	G	A	-0.0227	0.000222854	0.000210468	0.0039	0.289669	4.33e-08	33.8784
rs13265868	A	G	A	G	0.0478	0.00029619	0.000179472	0.0035	0.0988735	6.1e-40	186.518
rs13326165	G	A	G	A	-0.0289	0.000489616	0.00021857	0.0043	0.0250859	9.04e-11	45.1709
rs13336936	T	C	T	C	0.0717	0.000900726	0.000521569	0.0104	0.0841763	6.97e-11	47.5304
rs13702	C	T	C	T	0.1058	8.02e-05	0.000195919	0.0038	0.682141	1.28e-160	775.183
rs1515110	T	G	T	G	-0.0323	9.86e-05	0.000183957	0.0035	0.591925	8.04e-18	85.1665
rs16842	C	T	C	T	-0.03	0.000173894	0.000196294	0.0038	0.375679	3.82e-14	62.3269
rs1689797	A	C	A	C	-0.0358	-0.000249804	0.000187745	0.0036	0.183339	2.85e-21	98.892
rs16940147	A	G	A	G	0.0514	-0.000103622	0.000395741	0.008	0.793443	2.45e-10	41.2806
rs16942887	A	G	A	G	0.0831	-3.52e-05	0.000277194	0.0051	0.898827	8.28e-54	265.498
rs17135399	G	A	G	A	-0.0483	-0.000852556	0.000366157	0.0077	0.0198921	4.26e-09	39.3471
rs17145738	T	C	T	C	0.0408	8.57e-05	0.000268814	0.0053	0.749872	4.95e-13	59.2609
rs17173637	C	T	C	T	-0.0363	4.2e-05	0.000318508	0.0057	0.89503	1.9e-08	40.5568
rs17380117	G	A	G	A	-0.0253	6.75e-05	0.000217165	0.0042	0.756013	3.85e-09	36.2863
rs17695224	A	G	A	G	-0.029	0.000170728	0.000200139	0.0039	0.393632	2.42e-13	55.2926
rs1800961	T	C	T	C	-0.127	0.000905973	0.000506405	0.0099	0.0736122	1.64e-34	164.565
rs181360	G	T	G	T	-0.0376	-8.39e-05	0.000224658	0.0042	0.708681	9.24e-18	80.1451
rs185481	C	T	C	T	0.0366	0.000140362	0.000179438	0.0035	0.434081	1.4e-23	109.352
rs1877031	A	G	A	G	0.0336	-0.000166746	0.000187684	0.0036	0.374305	1.2e-19	87.1111
rs1883025	T	C	T	C	-0.0698	2.11e-05	0.000203138	0.0041	0.917196	1.5e-65	289.83
rs1936800	T	C	T	C	-0.02	0.00045692	0.000177309	0.0034	0.00996736	3.05e-10	34.6021
rs1980493	C	T	C	T	-0.0318	-3.38e-05	0.000234395	0.0048	0.88544	3.76e-10	43.8906
rs2013208	T	C	T	C	0.0254	-0.000386837	0.000177043	0.0036	0.0288902	8.92e-12	49.7809
rs205262	G	A	G	A	-0.0283	-8.26e-05	0.00020011	0.0039	0.679848	3.88e-13	52.6555
rs2075650	G	A	G	A	-0.0554	-0.000277027	0.000250275	0.0051	0.268342	9.72e-26	117.999
rs2148489	C	T	C	T	-0.0283	0.000163606	0.00021217	0.0041	0.440644	1.41e-10	47.6437
rs2230808	C	T	C	T	0.0385	-0.000128772	0.000208549	0.004	0.536927	1.59e-20	92.6406
rs2241210	G	A	G	A	0.0332	7.38e-05	0.000176745	0.0035	0.676242	2.49e-20	89.9788
rs2250802	A	G	A	G	-0.034	0.000330697	0.000198386	0.0038	0.0955278	2.02e-17	80.0554
rs2278236	A	G	A	G	0.0331	7.97e-05	0.000177105	0.0035	0.652882	3.18e-18	89.4376
rs2293889	G	T	G	T	0.0312	0.000447106	0.000178937	0.0035	0.0124661	4.27e-17	79.4645
rs2454722	G	A	G	A	0.0351	0.000373283	0.000230035	0.0044	0.104649	3.31e-14	63.6369
rs2602836	G	A	G	A	-0.0192	0.000417056	0.000179453	0.0034	0.0201238	4.96e-08	31.8893
rs2606736	T	C	T	C	-0.0246	4.25e-06	0.000183914	0.0043	0.981575	4.8e-08	32.729
rs2642438	G	A	G	A	0.0303	0.000168344	0.000193267	0.0039	0.383731	7.78e-14	60.3609
rs2853579	T	G	T	G	0.0499	-0.000231872	0.000271849	0.0053	0.393691	1.32e-19	88.644
rs289745	A	C	A	C	0.0276	0.000268729	0.000180529	0.0041	0.136602	2.28e-20	45.3159
rs2899624	G	A	G	A	-0.0714	0.000176619	0.000256635	0.0049	0.491319	1.39e-40	212.327
rs291040	C	T	C	T	-0.0305	-0.000110396	0.000188983	0.0037	0.559114	8.21e-17	67.9511
rs2925979	C	T	C	T	0.0351	-5.33e-05	0.000192856	0.0037	0.782415	1.32e-19	89.9934
rs3111576	T	C	T	C	0.0448	0.000279164	0.000285873	0.0054	0.328803	1.2e-14	68.8285
rs333947	A	G	A	G	-0.0296	-3.89e-05	0.000247861	0.0047	0.875282	3.17e-09	39.6632
rs3741414	T	C	T	C	0.0296	1.88e-05	0.000205942	0.004	0.927129	6.1e-14	54.76
rs3790106	G	C	G	C	-0.0374	2.19e-05	0.000244899	0.0052	0.928615	3.27e-11	51.7293
rs3822072	A	G	A	G	-0.0251	-0.000147288	0.00017781	0.0034	0.407477	4.06e-12	54.4991
rs3861397	G	A	G	A	-0.024	-0.00014474	0.000187602	0.0036	0.440395	8.4e-11	44.4444
rs3936511	G	A	G	A	-0.0308	0.00035509	0.000226191	0.0046	0.116446	2.96e-09	44.8318
rs4142995	T	G	T	G	-0.0263	-0.000220771	0.000181092	0.0037	0.222803	9.36e-12	50.5252
rs4148005	G	T	G	T	-0.0283	0.000277781	0.00019038	0.0036	0.144543	5.74e-14	61.7971
rs4240624	A	G	A	G	0.0818	-0.000426037	0.000306427	0.0058	0.164427	1.32e-45	198.907
rs424346	T	C	T	C	0.0679	-4.38e-05	0.000530372	0.0113	0.934229	4.84e-08	36.1063
rs442177	T	G	T	G	-0.0215	-0.00034713	0.000179933	0.0034	0.0537044	2.19e-09	39.987
rs4465830	G	A	G	A	-0.0597	0.000406663	0.000226759	0.0044	0.0729138	5.17e-40	184.096
rs4650994	A	G	A	G	-0.021	0.000172427	0.000176727	0.0034	0.329229	6.7e-09	38.1488
rs4660293	G	A	G	A	-0.0353	8.08e-05	0.000208903	0.004	0.699048	2.86e-18	77.8806
rs4752894	A	G	A	G	-0.0206	-7.61e-05	0.000179473	0.0035	0.67145	1.88e-09	34.6416
rs4783961	A	G	A	G	0.0997	-5.84e-05	0.000176883	0.0036	0.74135	5.73e-162	766.982
rs4784659	T	C	T	C	0.0274	0.000118394	0.000231805	0.0049	0.609527	1.02e-08	31.2686
rs4846914	A	G	A	G	0.0479	0.000187875	0.000181161	0.0034	0.299707	3.51e-41	198.478
rs4917014	G	T	G	T	0.0222	-8.5e-05	0.000190115	0.0036	0.654834	1.03e-08	38.0278
rs492571	C	T	C	T	-0.0663	0.000921231	0.000445745	0.009	0.0387614	1.27e-12	54.2678
rs4939883	C	T	C	T	0.0799	0.000214433	0.00023013	0.0045	0.351446	1.8e-66	315.26
rs4969178	G	A	G	A	0.0263	-0.000137685	0.000183535	0.0035	0.453146	1.53e-12	56.4645
rs4983559	A	G	A	G	-0.0197	0.000377752	0.000181837	0.0036	0.0377633	9.57e-09	29.9452
rs4986970	T	A	T	A	-0.0792	-0.000319569	0.000483655	0.0099	0.508781	1.09e-15	64
rs499974	A	C	A	C	-0.0263	-2.68e-05	0.000243703	0.0044	0.912452	1.12e-08	35.7278
rs5167	G	T	G	T	0.032	-0.0001394	0.000185096	0.0037	0.451378	4.88e-16	74.7991
rs6450176	A	G	A	G	-0.0254	-9.64e-05	0.000203623	0.0039	0.635793	6.87e-10	42.4168
rs653178	T	C	T	C	0.0263	0.000161338	0.000176911	0.0035	0.361784	1.06e-12	56.4645
rs6567160	C	T	C	T	-0.0257	-5.91e-05	0.000209104	0.0041	0.777537	2.92e-09	39.2915
rs676210	A	G	A	G	0.066	0.000141246	0.000219368	0.004	0.519657	2.34e-54	272.25
rs6805251	C	T	C	T	-0.02	-0.000193264	0.000182288	0.0035	0.289047	1.33e-08	32.6531
rs686030	A	C	A	C	0.055	0.00068787	0.000254071	0.0049	0.00678172	4.29e-27	125.989
rs687339	T	C	T	C	-0.0316	-3.45e-05	0.000211061	0.0042	0.870029	7.11e-13	56.6077
rs7014168	A	G	A	G	-0.0267	-0.000228927	0.00021327	0.0041	0.283087	9.2e-10	42.4087
rs7016529	C	T	C	T	-0.2186	0.000274586	0.000672305	0.0141	0.682963	9.27e-45	240.36
rs702485	G	A	G	A	0.0243	0.000558467	0.000177518	0.0034	0.00165543	6.45e-12	51.0804
rs7117842	C	T	C	T	0.0272	-2.25e-06	0.000183897	0.0035	0.990226	1.06e-14	60.3951
rs7128597	C	A	C	A	0.0398	-0.00011494	0.000239295	0.0065	0.630994	1.82e-08	37.4921
rs7193072	A	G	A	G	0.0498	-0.000228169	0.000196012	0.0038	0.244402	1.4e-34	171.748
rs7298751	A	G	A	G	-0.0434	-5.8e-05	0.000267981	0.0052	0.82863	2.46e-16	69.6583
rs7306660	A	G	A	G	-0.0345	3.84e-05	0.000184844	0.0036	0.835515	3.34e-19	91.8403
rs731839	A	G	A	G	0.022	-0.000116415	0.000187546	0.0037	0.534779	3.44e-09	35.3543
rs737337	C	T	C	T	-0.0565	0.000538915	0.000333182	0.0061	0.105776	4.56e-17	85.7901
rs7412	T	C	T	C	0.0978	0.000708106	0.000325374	0.0097	0.0295345	4.44e-19	101.656
rs7607980	C	T	C	T	0.0447	-0.00080893	0.000272444	0.0052	0.00298635	1.81e-15	73.8939
rs77301115	A	G	A	G	-0.0972	-0.000783486	0.000555819	0.0157	0.158657	1.03e-08	38.3295
rs7943309	A	G	A	G	0.0865	-0.00025672	0.000497049	0.0088	0.605514	1.17e-20	96.62
rs8093249	G	A	G	A	-0.0384	-0.000220392	0.000246315	0.0051	0.370917	1.8e-13	56.692
rs838876	G	A	G	A	-0.0493	0.000223321	0.00019228	0.0039	0.245466	7.32e-33	159.796
rs863750	T	C	T	C	-0.0264	-0.000177522	0.000181292	0.0035	0.327478	4.71e-13	56.8947
rs9457931	G	A	G	A	-0.0552	0.000957384	0.000377059	0.0073	0.0111148	7.3e-13	57.1785
rs970548	C	A	C	A	0.0258	0.000181597	0.000205052	0.0039	0.375827	1.71e-10	43.7633
rs9951669	G	A	G	A	0.0408	-0.000313408	0.000223573	0.0042	0.16097	3.01e-21	94.3673
rs9955201	A	G	A	G	0.0638	-0.000346726	0.000499898	0.0081	0.487938	2.4e-14	62.0399
rs998584	A	C	A	C	-0.026	-0.000312107	0.000177441	0.0038	0.0785905	2.27e-11	46.8144
rs9989419	G	A	G	A	0.1473	9.26e-05	0.000180881	0.0036	0.60852	1e-200	1674.17

## Sheet: LDL identified SNPs
	SNP	effect_allele.exposure	other_allele.exposure	effect_allele.outcome	other_allele.outcome	beta.exposure	beta.outcome	se.outcome	se.exposure	pval.outcome	pval.exposure	fstatistic.exposure
1	rs10102164	A	G	A	G	0.0316	-0.000125696	0.000215732	0.0045	0.560129	3.74197e-11	49.3116
3	rs1025447	C	T	C	T	0.0418	-0.000865807	0.000237781	0.0048	0.000271419	3.78181e-16	75.8351
4	rs10401969	C	T	C	T	-0.1184	-0.000101704	0.000332975	0.0072	0.76003	2.65399e-54	270.42
5	rs10460181	G	A	G	A	-0.0536	0.000323116	0.000221402	0.0046	0.144453	2.2532e-28	135.773
6	rs10490626	A	G	A	G	-0.0508	-0.000282548	0.000318183	0.0069	0.374539	1.69707e-12	54.2037
7	rs10832962	T	C	T	C	0.032	8.17922e-05	0.000202416	0.004	0.686155	6.61912e-14	64
8	rs10893499	A	G	A	G	0.0521	-0.00071296	0.000260258	0.0053	0.00615474	3.861e-21	96.6326
10	rs10947332	A	G	A	G	0.0504	0.000177386	0.000271767	0.0056	0.513942	6.96947e-18	81
11	rs11206508	A	G	A	G	0.0434	9.60587e-05	0.000249507	0.0055	0.700243	2.2558e-14	62.2664
12	rs11485618	G	A	G	A	-0.05	5.62683e-05	0.000185078	0.0039	0.761109	3.72907e-33	164.366
13	rs11563251	T	C	T	C	0.0345	-0.000345345	0.000281927	0.0062	0.220597	4.49904e-08	30.9638
15	rs11669133	A	G	A	G	0.0501	-2.06547e-05	0.00041759	0.0098	0.960552	4.797e-08	26.135
16	rs1169288	C	A	C	A	0.0375	-0.000626985	0.000191785	0.004	0.0010786	6.44763e-21	87.8906
17	rs12471982	C	A	C	A	0.0365	-2.36682e-06	0.000250984	0.0054	0.992476	3.93097e-11	45.6876
18	rs1250229	C	T	C	T	0.0243	-0.000161705	0.000201381	0.0042	0.421985	3.12997e-08	33.4745
19	rs12670798	C	T	C	T	0.0344	-0.00023425	0.00020479	0.0043	0.252685	4.81172e-14	64
20	rs12748152	T	C	T	C	0.0499	0.000342953	0.000323998	0.0066	0.289828	3.20922e-12	57.1628
21	rs12916	C	T	C	T	0.0733	-4.55364e-05	0.000180587	0.0038	0.80092	7.79112e-78	372.084
22	rs13206249	A	G	A	G	-0.0378	-0.000212222	0.000216671	0.0062	0.327352	4.53398e-08	37.1707
24	rs13414987	A	C	A	C	0.0308	-0.000177523	0.000209783	0.0043	0.39743	9.94031e-12	51.3056
25	rs1367117	A	G	A	G	0.1186	-1.29134e-06	0.000186835	0.004	0.994485	9.48418e-183	879.122
28	rs1531517	A	G	A	G	-0.2202	0.000396525	0.00034099	0.008	0.244885	9.50605e-163	757.626
29	rs1564348	C	T	C	T	0.0481	7.80315e-05	0.000235096	0.005	0.739954	2.76185e-21	92.5444
30	rs16831243	T	C	T	C	0.0378	-0.000145816	0.000303878	0.0055	0.631335	9.06358e-12	47.2344
31	rs17111503	G	A	G	A	0.0662	7.06177e-05	0.000200336	0.0045	0.724466	1.38612e-45	216.417
32	rs17404153	T	G	T	G	-0.0336	0.000466692	0.0002711	0.0054	0.0851648	1.83202e-09	38.716
33	rs174583	T	C	T	C	-0.0522	0.000271904	0.000184985	0.0038	0.141598	7.00326e-41	188.701
35	rs1800562	A	G	A	G	-0.0615	-5.39611e-05	0.000328757	0.008	0.869624	8.25277e-14	59.0977
36	rs1800961	T	C	T	C	-0.0685	0.000905973	0.000506405	0.0106	0.0736122	6.03407e-10	41.7609
38	rs1883025	T	C	T	C	-0.0296	2.11196e-05	0.000203138	0.0044	0.917196	6.14045e-11	45.2562
39	rs2000999	A	G	A	G	0.065	-0.00037181	0.000226081	0.0046	0.100056	4.21891e-41	199.669
40	rs2030746	T	C	T	C	0.0214	0.000157797	0.000179564	0.0038	0.379523	8.60498e-09	31.7147
41	rs207150	C	T	C	T	0.0472	1.35274e-05	0.000321308	0.0065	0.966418	1.99894e-12	52.7299
42	rs2075650	G	A	G	A	0.1767	-0.000277027	0.000250275	0.0055	0.268342	1e-200	1032.16
43	rs2247056	C	T	C	T	0.0248	0.0001889	0.000193077	0.0043	0.327893	1.41899e-08	33.2634
45	rs2328223	C	A	C	A	0.0299	0.000120128	0.000227386	0.005	0.59729	5.63197e-09	35.7604
46	rs2419604	G	A	G	A	-0.0302	0.000349031	0.000198386	0.004	0.0785181	7.49031e-14	57.0025
47	rs247616	T	C	T	C	-0.0547	-7.23713e-06	0.000188934	0.0041	0.969444	2.56626e-37	177.995
48	rs2587534	A	G	A	G	0.0391	-1.44505e-05	0.000177771	0.0037	0.935214	8.05564e-25	111.673
49	rs2642438	G	A	G	A	0.0352	0.000168344	0.000193267	0.0042	0.383731	7.31813e-16	70.2404
50	rs2647281	G	A	G	A	0.0589	-9.56895e-05	0.000397065	0.0095	0.809562	2.274e-09	38.44
51	rs267733	G	A	G	A	-0.0331	-2.23939e-05	0.00024022	0.0053	0.925727	5.28506e-09	39.0036
53	rs2737252	A	G	A	G	-0.0314	-1.47714e-05	0.00019625	0.0041	0.940001	7.03882e-14	58.6532
54	rs2886232	C	T	C	T	-0.0451	0.00056877	0.000269298	0.0064	0.0346833	3.87614e-11	49.6584
56	rs3125055	A	T	A	T	0.0468	-9.67913e-05	0.000241977	0.0055	0.689155	5.91562e-16	72.4046
57	rs314253	C	T	C	T	-0.0242	-5.6859e-05	0.000185043	0.0038	0.758635	3.43598e-10	40.5568
58	rs3184504	C	T	C	T	0.0268	0.000161111	0.000176899	0.0038	0.362426	4.20339e-12	49.7396
59	rs364585	G	A	G	A	0.0249	5.21343e-05	0.000181021	0.0038	0.773344	4.27799e-10	42.937
60	rs3757354	T	C	T	C	-0.0382	3.43492e-05	0.000220243	0.0044	0.876064	2.08689e-17	75.374
61	rs376642	T	C	T	C	-0.0233	-0.000145039	0.000191537	0.004	0.44891	4.66595e-10	33.9306
62	rs3780181	G	A	G	A	-0.0445	-0.000468398	0.000355684	0.0074	0.187876	1.76401e-09	36.1623
63	rs413380	C	T	C	T	0.0861	-0.000178954	0.000486681	0.0098	0.713094	7.62255e-17	77.1888
64	rs4253776	G	A	G	A	0.0311	0.000287163	0.000277255	0.0059	0.300325	3.35297e-08	27.7854
65	rs4530754	A	G	A	G	0.0275	-0.000158272	0.000177422	0.0036	0.37236	3.57602e-12	58.3526
66	rs4722551	C	T	C	T	0.0391	1.56781e-05	0.000242365	0.0049	0.948422	3.94912e-14	63.6739
67	rs492399	A	G	A	G	-0.0629	-0.000360091	0.000486182	0.0102	0.458905	1.22501e-09	38.0278
68	rs492602	G	A	G	A	0.0293	0.000176854	0.000177569	0.0039	0.319264	9.42106e-14	56.4425
69	rs4942486	C	T	C	T	-0.0243	0.00024232	0.000176993	0.0037	0.17097	2.261e-11	43.1329
70	rs4970712	C	A	C	A	0.0339	2.20237e-05	0.000217364	0.0044	0.919295	2.4581e-13	59.36
73	rs520861	G	A	G	A	0.0843	1.05292e-05	0.0002057	0.0042	0.959176	1.78197e-84	402.862
74	rs5763662	T	C	T	C	0.0767	0.000176442	0.00060232	0.0121	0.76957	1.191e-08	40.1809
75	rs579459	C	T	C	T	0.0665	1.64338e-05	0.000218524	0.0045	0.940053	2.4188e-44	218.383
77	rs6065311	C	T	C	T	0.0417	8.11133e-05	0.000177264	0.0036	0.647251	1.65615e-30	134.174
78	rs6504872	T	C	T	C	0.0274	0.000122867	0.000177176	0.0037	0.488011	3.47937e-13	54.84
79	rs6511720	T	G	T	G	-0.2209	0.000240404	0.000273295	0.0061	0.379051	1e-200	1311.39
80	rs6511727	G	T	G	T	-0.0266	-2.41409e-05	0.000180689	0.0038	0.893715	1.84417e-11	49
82	rs6709904	G	A	G	A	-0.055	0.00169613	0.0002824	0.0085	1.90165e-09	4.57699e-10	41.8685
83	rs6818397	G	T	G	T	-0.0224	-5.53734e-05	0.000183248	0.004	0.762518	1.67699e-08	31.36
85	rs6882076	C	T	C	T	0.0456	-0.000190422	0.000183628	0.0038	0.299736	3.30979e-31	144
86	rs6909746	T	C	T	C	-0.0263	-0.000120921	0.00017887	0.0037	0.499024	7.85959e-11	50.5252
87	rs7254892	A	G	A	G	-0.4853	0.000398259	0.000511196	0.0119	0.435938	1e-200	1663.13
88	rs7264396	T	C	T	C	-0.0246	0.000328642	0.000218371	0.0045	0.132331	4.41205e-08	29.8844
89	rs7552841	T	C	T	C	0.0368	-0.000351212	0.000188966	0.0044	0.0630841	5.39635e-15	69.9504
90	rs75687619	T	G	T	G	0.1735	-0.000796777	0.000555323	0.0161	0.151345	8.05193e-24	116.131
92	rs7770628	T	C	T	C	-0.0258	-0.000180077	0.000177175	0.0037	0.30945	3.17103e-11	48.6224
93	rs780093	C	T	C	T	-0.0223	0.000282889	0.000181949	0.0037	0.120002	2.35901e-08	36.3251
94	rs7832643	T	G	T	G	0.0339	-7.1801e-05	0.000180904	0.0038	0.691441	2.67116e-17	79.5852
96	rs8176722	A	C	A	C	-0.0473	5.7645e-05	0.000320174	0.006	0.857119	1.84884e-14	62.1469
98	rs9804646	T	C	T	C	-0.0454	0.000373232	0.000322155	0.007	0.246641	8.59607e-11	42.0645
99	rs9875338	A	G	A	G	-0.027	5.34857e-05	0.000180546	0.0037	0.767044	2.21004e-11	53.2505
100	rs9987289	G	A	G	A	0.0714	-0.00043767	0.000306131	0.0066	0.152809	8.52904e-24	117.033

## Sheet: TC identified SNPs
SNP	effect_allele.exposure	other_allele.exposure	effect_allele.outcome	other_allele.outcome	beta.exposure	beta.outcome	se.outcome	se.exposure	pval.outcome	pval.exposure	fstatistic.exposure
rs10102164	A	G	A	G	0.0301	-0.000125696	0.000215732	0.0043	0.560129	4.6e-11	49
rs103294	T	C	T	C	0.0314	-5.52e-06	0.000211028	0.0045	0.979133	2.27e-11	48.6894
rs10401969	C	T	C	T	-0.1369	-0.000101704	0.000332975	0.007	0.76003	4.13e-77	382.482
rs10422616	C	T	C	T	-0.0203	-0.000338718	0.000177888	0.0036	0.0568971	3.29e-08	31.7971
rs10455872	G	A	G	A	0.1238	0.000123632	0.000324705	0.014	0.703386	7.24e-17	78.1961
rs10773003	A	G	A	G	0.0369	0.000483953	0.00030545	0.0058	0.113105	4.08e-09	40.4759
rs1077514	T	C	T	C	0.0301	-3.13e-05	0.000252929	0.0052	0.901465	6.4e-09	33.5063
rs1077834	C	T	C	T	0.0652	-0.000329532	0.000214147	0.0043	0.123851	3.28e-47	229.91
rs10832962	T	C	T	C	0.0315	8.18e-05	0.000202416	0.0039	0.686155	1.54e-14	65.2367
rs10900221	A	G	A	G	0.0255	0.000251847	0.000207223	0.0041	0.224236	7.96e-09	38.6823
rs10904908	G	A	G	A	0.025	-5.54e-05	0.00017929	0.0036	0.757499	2.6e-11	48.2253
rs1107851	C	T	C	T	-0.0243	-0.000138206	0.000177505	0.0035	0.436212	2.9e-10	48.2033
rs11153594	T	C	T	C	-0.029	-0.00012081	0.000178871	0.0036	0.499418	1.27e-14	64.892
rs11206508	A	G	A	G	0.0399	9.61e-05	0.000249507	0.0053	0.700243	6.59e-13	56.6753
rs112201728	T	C	T	C	0.0581	-0.000465072	0.000348099	0.0099	0.181539	1.2e-08	34.4415
rs11220462	A	G	A	G	0.0474	-0.000708819	0.000260223	0.0058	0.00645208	5.49e-15	66.7883
rs11563251	T	C	T	C	0.0368	-0.000345345	0.000281927	0.0059	0.220597	1.27e-09	38.9038
rs11591147	T	G	T	G	-0.3341	-0.000208951	0.000670592	0.0173	0.755351	8.83e-86	372.959
rs11694172	G	A	G	A	0.0277	0.000218122	0.000204765	0.0041	0.286773	1.95e-09	45.6449
rs11753995	A	G	A	G	0.0489	6.09e-05	0.000234502	0.0048	0.795184	1.84e-23	103.785
rs117733303	G	A	G	A	0.1303	0.00109718	0.000654267	0.0213	0.0935513	1.15e-08	37.4222
rs11789603	T	C	T	C	0.0427	-0.000113629	0.000285963	0.0062	0.691107	1.44e-11	47.4321
rs11802413	T	C	T	C	0.0287	0.000283955	0.000178159	0.0035	0.110975	1.58e-14	67.24
rs11875600	G	A	G	A	0.0533	0.000861509	0.000355188	0.0076	0.015288	3.45e-12	49.1844
rs12321904	T	G	T	G	0.0222	8.22e-05	0.000176623	0.0036	0.641458	2.08e-08	38.0278
rs12670798	C	T	C	T	0.0364	-0.00023425	0.00020479	0.0041	0.252685	9.48e-17	78.8198
rs12916	C	T	C	T	0.0684	-4.55e-05	0.000180587	0.0036	0.80092	4.55e-74	361
rs13315871	A	G	A	G	-0.0355	-0.000250555	0.000314079	0.0061	0.42502	3.48e-08	33.8686
rs138777	G	A	G	A	-0.0214	0.000102378	0.000185905	0.0037	0.581841	4.74e-08	33.4522
rs1475701	C	T	C	T	0.0652	0.000742692	0.000504231	0.0089	0.140773	9.97e-13	53.668
rs1535	G	A	G	A	-0.0497	0.000301687	0.000185716	0.0037	0.10428	8.62e-39	180.43
rs1594895	C	T	C	T	-0.0259	-6.52e-05	0.000220579	0.0045	0.767681	3.18e-08	33.1264
rs16979595	A	G	A	G	0.0296	-8.92e-05	0.000242772	0.005	0.713433	5.42e-09	35.0464
rs17111503	G	A	G	A	0.0575	7.06e-05	0.000200336	0.0044	0.724466	8.39e-37	170.777
rs17526895	G	A	G	A	-0.042	-0.000329968	0.000320278	0.0067	0.302891	5.78e-09	39.2961
rs17651629	T	C	T	C	-0.0324	0.000278604	0.000261736	0.0059	0.287128	3.85e-08	30.1569
rs1800562	A	G	A	G	-0.0565	-5.4e-05	0.000328757	0.0077	0.869624	1.91e-12	53.8413
rs1800961	T	C	T	C	-0.1062	0.000905973	0.000506405	0.0101	0.0736122	1.34e-24	110.562
rs181360	G	T	G	T	-0.0278	-8.39e-05	0.000224658	0.0043	0.708681	7.32e-10	41.7977
rs185481	C	T	C	T	0.0208	0.000140362	0.000179438	0.0037	0.434081	3.44e-08	31.6026
rs1883025	T	C	T	C	-0.0671	2.11e-05	0.000203138	0.0042	0.917196	5.75e-53	255.239
rs1961456	G	A	G	A	0.0305	-0.000101316	0.000195136	0.0039	0.603616	3.46e-16	61.1604
rs1997243	G	A	G	A	0.0332	7.81e-05	0.000249794	0.005	0.754607	2.72e-10	44.0896
rs2000999	A	G	A	G	0.0617	-0.00037181	0.000226081	0.0044	0.100056	6.8e-41	196.637
rs2030746	T	C	T	C	0.0199	0.000157797	0.000179564	0.0037	0.379523	3.6e-08	28.927
rs207150	C	T	C	T	0.0353	1.35e-05	0.000321308	0.0063	0.966418	2.96e-08	31.3956
rs2075650	G	A	G	A	0.1432	-0.000277027	0.000250275	0.0052	0.268342	8.93e-158	758.367
rs2148489	C	T	C	T	-0.028	0.000163606	0.00021217	0.0042	0.440644	2.37e-10	44.4444
rs2156552	T	A	T	A	0.057	0.000232953	0.000230871	0.0047	0.312966	1.25e-31	147.08
rs2230808	C	T	C	T	0.031	-0.000128772	0.000208549	0.0042	0.536927	1.48e-13	54.4785
rs2235367	G	A	G	A	0.0357	7.02e-05	0.000177312	0.0035	0.692193	7.22e-25	104.04
rs2244608	G	A	G	A	0.0313	-0.000591537	0.000190344	0.0037	0.00188543	9.62e-18	71.5625
rs2255141	G	A	G	A	-0.0314	0.000325989	0.000198265	0.0039	0.100134	6.51e-16	64.8231
rs2287019	T	C	T	C	-0.0292	-0.000352531	0.000230621	0.0046	0.12636	4.02e-10	40.2949
rs2287623	A	G	A	G	-0.0273	0.000233697	0.000180985	0.0036	0.196619	4.09e-12	57.5069
rs2337901	T	C	T	C	-0.0346	8.04e-05	0.000182828	0.0054	0.659974	2.14e-11	41.0549
rs247616	T	C	T	C	0.0499	-7.24e-06	0.000188934	0.004	0.969444	4.47e-32	155.626
rs2642438	G	A	G	A	0.037	0.000168344	0.000193267	0.004	0.383731	1.28e-18	85.5625
rs2737252	A	G	A	G	-0.0331	-1.48e-05	0.00019625	0.0039	0.940001	1.63e-16	72.0322
rs2758886	A	G	A	G	0.0232	-0.000117747	0.000193191	0.0039	0.542203	3.01e-08	35.3872
rs2814982	T	C	T	C	-0.0441	-0.00024069	0.000292727	0.0057	0.410945	3.68e-15	59.8587
rs2886232	C	T	C	T	-0.0358	0.00056877	0.000269298	0.0062	0.0346833	3.87e-08	33.3413
rs2899624	G	A	G	A	-0.0382	0.000176619	0.000256635	0.0051	0.491319	2.69e-12	56.103
rs2965157	C	T	C	T	-0.1222	-9.87e-05	0.000522498	0.0107	0.850107	1.99e-29	130.429
rs3094013	A	G	A	G	-0.047	-5.55e-05	0.000251666	0.0058	0.825318	4.38e-15	65.6659
rs314253	C	T	C	T	-0.0233	-5.69e-05	0.000185043	0.0037	0.758635	2.81e-10	39.656
rs3184504	C	T	C	T	0.0318	0.000161111	0.000176899	0.0037	0.362426	1.62e-17	73.8671
rs3757354	T	C	T	C	-0.0348	3.43e-05	0.000220243	0.0042	0.876064	2.22e-15	68.6531
rs376642	T	C	T	C	-0.0246	-0.000145039	0.000191537	0.0039	0.44891	2.67e-11	39.787
rs3780181	G	A	G	A	-0.0442	-0.000468398	0.000355684	0.0071	0.187876	6.67e-10	38.755
rs3850634	G	T	G	T	-0.0761	5.59e-05	0.000185063	0.0038	0.762507	1.39e-81	401.053
rs4149311	T	C	T	C	0.0456	-0.000227171	0.000271918	0.0055	0.403472	1.17e-15	68.7392
rs4253772	T	C	T	C	0.0322	0.000304081	0.000281199	0.0058	0.279533	9.85e-09	30.8216
rs4530754	A	G	A	G	0.0228	-0.000158272	0.000177422	0.0035	0.37236	1.68e-09	42.4359
rs4722551	C	T	C	T	0.029	1.57e-05	0.000242365	0.0047	0.948422	7.02e-09	38.0715
rs4738684	G	A	G	A	-0.0392	-0.000500202	0.000187372	0.0037	0.00759539	1.12e-23	112.245
rs4752805	G	A	G	A	0.0251	6.97e-05	0.00020307	0.0041	0.73159	1.62e-09	37.4783
rs4803759	C	T	C	T	0.0537	-0.000369947	0.000192594	0.0058	0.0547495	3.7e-21	85.7221
rs4808802	C	G	C	G	0.0251	-0.000214684	0.000214207	0.0044	0.316237	3.27e-08	32.5418
rs4988235	A	G	A	G	-0.0308	0.000170214	0.000209903	0.004	0.417415	3.97e-14	59.29
rs515135	C	T	C	T	0.1238	-6.39e-05	0.000230958	0.0046	0.782033	6.38e-151	724.312
rs516246	T	C	T	C	0.0315	0.000186653	0.00017757	0.0037	0.293192	9.13e-17	72.4799
rs520354	G	A	G	A	-0.0468	0.000188425	0.00017746	0.0036	0.288333	3.83e-37	169
rs558971	G	A	G	A	0.0398	-2.71e-05	0.000177515	0.0036	0.87846	7.02e-28	122.225
rs579459	C	T	C	T	0.062	1.64e-05	0.000218524	0.0044	0.940053	8.83e-42	198.554
rs581080	C	G	C	G	0.0377	0.000696793	0.000230389	0.0047	0.00249132	1.02e-13	64.3409
rs5880	C	G	C	G	-0.0622	-0.000175782	0.000382877	0.0092	0.646155	3.66e-12	45.7094
rs6016381	C	T	C	T	-0.0328	-0.000306186	0.000182967	0.0036	0.0942389	5.06e-18	83.0123
rs611945	G	A	G	A	-0.0229	0.000181032	0.000194824	0.0039	0.352783	1.28e-08	34.478
rs646776	T	C	T	C	0.1272	6.52e-05	0.00021247	0.0042	0.758813	4.78e-187	917.224
rs6504872	T	C	T	C	0.025	0.000122867	0.000177176	0.0035	0.488011	6.99e-12	51.0204
rs6511720	T	G	T	G	-0.1851	0.000240404	0.000273295	0.0059	0.379051	1e-200	984.258
rs6511727	G	T	G	T	-0.0245	-2.41e-05	0.000180689	0.0036	0.893715	1.17e-10	46.3156
rs6573778	C	T	C	T	-0.0263	-0.000224109	0.000177826	0.0039	0.207572	2.96e-11	45.476
rs6603981	T	C	T	C	0.0351	2.21e-05	0.000217362	0.0043	0.91904	7.85e-15	66.6312
rs6818397	G	T	G	T	-0.0254	-5.54e-05	0.000183248	0.0039	0.762518	9.51e-11	42.4168
rs688	T	C	T	C	0.0416	0.000119308	0.000177872	0.0036	0.502378	1.65e-28	133.531
rs6882076	C	T	C	T	0.0508	-0.000190422	0.000183628	0.0037	0.299736	5.35e-41	188.505
rs7117842	C	T	C	T	0.0294	-2.25e-06	0.000183897	0.0036	0.990226	2.48e-15	66.6944
rs7264396	T	C	T	C	-0.0313	0.000328642	0.000218371	0.0043	0.132331	6.59e-13	52.9849
rs7552841	T	C	T	C	0.032	-0.000351212	0.000188966	0.0041	0.0630841	3.58e-14	60.9161
rs75687619	T	G	T	G	0.1592	-0.000796777	0.000555323	0.0153	0.151345	3.61e-22	108.269
rs7616006	G	A	G	A	-0.0315	0.000178324	0.00017926	0.0036	0.319845	8.41e-17	76.5625
rs7640978	T	C	T	C	-0.0376	-0.000516396	0.000310211	0.0066	0.095982	1.66e-08	32.4555
rs780093	C	T	C	T	-0.0515	0.000282889	0.000181949	0.0036	0.120002	2.59e-42	204.649
rs7832643	T	G	T	G	0.0289	-7.18e-05	0.000180904	0.0037	0.691441	3.12e-13	61.0088
rs9376090	C	T	C	T	-0.0254	-3.99e-05	0.000201879	0.004	0.843228	2.6e-09	40.3225
rs9391858	G	A	G	A	0.0495	9.73e-05	0.000239333	0.005	0.684246	7.2e-22	98.01
rs9804646	T	C	T	C	-0.0611	0.000373232	0.000322155	0.0067	0.246641	8.56e-21	83.1635
rs9972882	C	A	C	A	0.0243	-0.000166093	0.000203894	0.004	0.415299	4.16e-08	36.9056
rs9987289	G	A	G	A	0.0842	-0.00043767	0.000306131	0.0063	0.152809	1.84e-36	178.625

## Sheet: triglycerides identified SNPs
SNP	effect_allele.exposure	other_allele.exposure	effect_allele.outcome	other_allele.outcome	beta.exposure	beta.outcome	se.outcome	se.exposure	pval.outcome	pval.exposure	fstatistic.exposure
rs10401969	C	T	C	T	-0.121	-0.000101704	0.000332975	0.0065	0.76003	9.7e-70	346.533
rs10440120	A	C	A	C	-0.0306	-9.94e-06	0.000242277	0.0044	0.967273	5.34e-11	48.3657
rs10468017	T	C	T	C	0.0379	-0.00044519	0.000193648	0.0039	0.0215075	7.56e-21	94.4385
rs10501321	C	T	C	T	-0.0216	1.51e-05	0.000188846	0.0035	0.936315	1.41e-08	38.0865
rs1062219	T	C	T	C	0.0223	0.000279673	0.000177695	0.0034	0.115513	1.69e-09	43.0182
rs10761762	C	T	C	T	-0.027	0.00023694	0.000177205	0.0033	0.181193	1.06e-17	66.9421
rs11057408	T	G	T	G	-0.0258	0.000100314	0.000187452	0.0035	0.592551	2.05e-12	54.338
rs11613352	T	C	T	C	-0.028	-1.59e-05	0.000206071	0.0039	0.938464	9.4e-14	51.545
rs11674085	A	G	A	G	0.0251	0.000184758	0.000233168	0.0044	0.428138	2.86e-08	32.5418
rs11752643	T	C	T	C	0.0802	0.000500038	0.000573937	0.0088	0.383622	3.96e-19	83.0584
rs117877390	T	C	T	C	-0.1099	-0.000640539	0.000563953	0.0141	0.25604	1.53e-09	60.7515
rs11974409	G	A	G	A	-0.0899	9.82e-05	0.000222008	0.0042	0.658149	1.36e-100	458.164
rs12294259	T	C	T	C	0.219	-0.000483295	0.000359916	0.0069	0.179338	1.79e-200	1007.37
rs1260326	C	T	C	T	-0.1148	0.000346102	0.00018092	0.0034	0.0557481	1e-200	1140.06
rs12678919	G	A	G	A	-0.1702	-5.16e-05	0.000298233	0.0056	0.862507	1.82e-199	923.726
rs12708967	C	T	C	T	0.0289	-0.000167625	0.000225541	0.0046	0.457353	1.7e-10	39.4712
rs12748152	T	C	T	C	0.0372	0.000342953	0.000323998	0.0059	0.289828	1.1e-09	39.7541
rs1321257	A	G	A	G	-0.0402	0.000183033	0.000181797	0.0034	0.314033	5.99e-31	139.796
rs13389219	T	C	T	C	-0.0271	-0.00050022	0.000181083	0.0034	0.00573852	2.6e-15	63.5303
rs16948098	A	G	A	G	0.08	0.000779374	0.000451105	0.0089	0.0840427	4.84e-17	80.7979
rs174535	C	T	C	T	0.047	0.000295047	0.000185396	0.0034	0.111512	1.73e-41	191.09
rs17513135	T	C	T	C	0.022	4.34e-05	0.000211133	0.0039	0.83703	1.63e-08	31.8212
rs1800775	A	C	A	C	-0.0396	-3.62e-05	0.000176931	0.0035	0.837908	1.33e-26	128.013
rs1832007	G	A	G	A	-0.0327	0.000142964	0.000244531	0.0047	0.558785	1.72e-12	48.4061
rs2068888	A	G	A	G	-0.0241	-0.000100995	0.00017772	0.0034	0.569843	1.68e-11	50.2431
rs2187126	G	A	G	A	-0.0543	0.000265678	0.000389802	0.0069	0.495511	2.9e-15	61.9301
rs2247056	C	T	C	T	0.0378	0.0001889	0.000193077	0.0039	0.327893	3.86e-21	93.9408
rs2250802	A	G	A	G	0.023	0.000330697	0.000198386	0.0037	0.0955278	1.21e-10	38.6413
rs2304684	T	C	T	C	0.086	0.000549201	0.000661322	0.0127	0.406279	5e-11	45.8553
rs2508015	A	G	A	G	-0.0252	4.19e-05	0.000180528	0.0038	0.816322	1.33e-10	43.9778
rs2665357	C	A	C	A	0.0212	-0.00014436	0.00017715	0.0033	0.41513	8.33e-10	41.2709
rs287621	C	T	C	T	-0.0222	-8.51e-05	0.000197222	0.0037	0.66599	7.67e-09	36
rs2954022	A	C	A	C	-0.078	0.000191141	0.000177369	0.0033	0.281194	2.23e-113	558.678
rs2972146	T	G	T	G	0.0281	2.3e-05	0.000184887	0.0034	0.900947	2.97e-15	68.3054
rs3198697	T	C	T	C	-0.0198	-1.24e-05	0.000179716	0.0034	0.945168	2.21e-08	33.9135
rs3760627	C	T	C	T	0.0189	-0.000212941	0.000177513	0.0034	0.230304	5.29e-09	30.9005
rs3761445	A	G	A	G	0.0232	-0.000272486	0.000180519	0.0034	0.131181	8.06e-12	46.5606
rs38855	G	A	G	A	-0.0187	2.33e-05	0.000177948	0.0033	0.895796	2.11e-08	32.1111
rs439401	C	T	C	T	0.0659	-0.000387445	0.000184163	0.0038	0.0353957	1.42e-66	300.749
rs442177	T	G	T	G	0.0309	-0.00034713	0.000179933	0.0033	0.0537044	1.32e-18	87.6777
rs4587594	A	G	A	G	-0.0694	5.44e-05	0.00018512	0.0035	0.768663	3.5e-82	393.172
rs4719841	G	A	G	A	0.0232	-0.000250934	0.000191283	0.0034	0.189574	8.86e-11	46.5606
rs4738684	G	A	G	A	-0.0205	-0.000500202	0.000187372	0.0035	0.00759539	8.82e-09	34.3061
rs4803750	G	A	G	A	0.0423	0.000307596	0.000343083	0.007	0.369951	9.52e-09	36.5161
rs4804311	G	A	G	A	-0.0392	8.74e-05	0.000323555	0.006	0.787095	1.49e-09	42.6844
rs4810479	T	C	T	C	-0.0474	-0.000455763	0.000204245	0.0038	0.0256519	2.07e-34	155.593
rs4871624	G	T	G	T	0.0254	0.000250955	0.000196892	0.0037	0.202458	1.07e-11	47.1264
rs4921914	T	C	T	C	-0.0353	0.00017658	0.000213281	0.004	0.407715	4.87e-17	77.8806
rs5110	A	C	A	C	0.156	-0.00056593	0.000314043	0.0124	0.0715336	2.14e-34	158.273
rs588136	T	C	T	C	-0.0495	0.000300531	0.000216748	0.0041	0.165582	3.37e-30	145.761
rs6029143	T	C	T	C	-0.0388	-0.000178924	0.0003213	0.0071	0.577613	4.93e-08	29.8639
rs6066141	C	T	C	T	-0.0297	0.00013075	0.000196265	0.0053	0.50529	2.34e-08	31.4023
rs634869	C	T	C	T	-0.0272	0.000146397	0.000179734	0.0033	0.415347	1.78e-14	67.9376
rs645040	T	G	T	G	0.0293	-1.86e-05	0.000211251	0.004	0.929713	1.83e-12	53.6556
rs676210	A	G	A	G	-0.0733	0.000141246	0.000219368	0.0039	0.519657	3.28e-71	353.247
rs6831256	G	A	G	A	0.0258	0.000318512	0.000179168	0.0035	0.0754501	1.6e-12	54.338
rs6882076	C	T	C	T	0.0286	-0.000190422	0.000183628	0.0035	0.299736	1.51e-15	66.7722
rs6995541	G	A	G	A	0.0265	-0.000138886	0.000195996	0.0037	0.478563	1.34e-12	51.2966
rs7016529	C	T	C	T	0.1911	0.000274586	0.000672305	0.014	0.682963	3.57e-35	186.322
rs719726	T	C	T	C	0.0199	0.000445647	0.000180521	0.0035	0.0135622	2.49e-08	32.3273
rs7248104	A	G	A	G	-0.0222	-6.83e-05	0.000179614	0.0034	0.703827	5.04e-10	42.6332
rs7254892	A	G	A	G	0.1235	0.000398259	0.000511196	0.0106	0.435938	1.4e-24	135.744
rs72555385	G	A	G	A	0.0749	-4.55e-05	0.000411933	0.0124	0.912009	3.76e-09	36.4855
rs731839	A	G	A	G	-0.0224	-0.000116415	0.000187546	0.0036	0.534779	2.65e-09	38.716
rs7350481	C	T	C	T	-0.2254	0.000360791	0.000375979	0.0066	0.337256	1e-200	1166.33
rs749671	A	G	A	G	-0.0211	-0.000195151	0.000183145	0.0034	0.286625	6.11e-10	38.513
rs7943309	A	G	A	G	-0.0605	-0.00025672	0.000497049	0.0087	0.605514	1.16e-11	48.3584
rs8077889	C	A	C	A	0.0252	-0.000171492	0.000216003	0.0042	0.427236	9.88e-09	36
rs9686661	T	C	T	C	0.0379	0.000309833	0.000222609	0.0044	0.163977	2.54e-16	74.1947
rs9804646	T	C	T	C	-0.0524	0.000373232	0.000322155	0.0064	0.246641	2.82e-17	67.0352
rs998584	A	C	A	C	0.0293	-0.000312107	0.000177441	0.0037	0.0785905	3.42e-15	62.7093
